# Supplementary material for: KIT Mutations Correlate with Higher Galectin Levels and Brain Metastasis in Breast and Non-Small Cell Lung Cancer
Source: Cancers (Basel). 2022 Jun 3;14(11):2781. doi: 10.3390/cancers14112781 (PMC9179545; doi:10.3390/cancers14112781)
Supplement: Supplementary file 1 [file cancers-14-02781-s001.zip]

Archive with 4 entries (4 files):
- __MACOSX/._GalectinMutationData.xlsx
- __MACOSX/._Supplemental.docx
- GalectinMutationData.xlsx
- Supplemental.pdf
