# Supplementary material for: KIT Mutations Correlate with Higher Galectin Levels and Brain Metastasis in Breast and Non-Small Cell Lung Cancer
Source: Cancers (Basel). 2022 Jun 3;14(11):2781. doi: 10.3390/cancers14112781 (PMC9179545; doi:10.3390/cancers14112781)
Supplement: Supplementary file 1 [file cancers-14-02781-s001.zip › GalectinMutationData.xlsx]

## Sheet: 4PL Galectins
FWID	Gal-1	Gal-3	Gal-7	Gal-8	Gal-9	Cancer	Specimen Type	Gender	Race	Ethnicity	Patient Birth Year	Age at Collection	Smoke Hx	T	N	M	Stage	Tissue Site	Specimen age in years	Sample Considered	Histology	Other Histology	Grade	ALK	AKT	APC	ATM	BRAF	CDKN2A	CTNNB1	EGFR	ERBB2	FGFR1	FGFR2	FGFR3	FLT3	HRAS	JAK3	KDR	KIT	KRAS	MET	MLH1	PIK3CA	PTEN	RB1	RET	SMAD4	STK11
100082	15.3825	14.5865	1.0697	6.223	6.7605	Breast	Serum	Female	White	Non-Spanish; Non-Hispanic	1940	73	Never smoked	T1c	N0		I	Breast	8	Primary	Invasive Ductal		2	Wild Type	Wild Type	Wild Type	Wild Type	Wild Type	Wild Type	Wild Type	Wild Type	Wild Type	Wild Type	Wild Type	Wild Type	Wild Type	Wild Type	Wild Type	Wild Type	Wild Type	Wild Type	Wild Type	Wild Type	Wild Type	Wild Type	Wild Type	Wild Type	Mutated	Wild Type
100110	15.6425	9.6885	1.33357		4.7755	Breast	Serum	Female	White	Non-Spanish; Non-Hispanic	1948	64	Previous smoker				IV	Ovary	9	Metastatic	Lobular Carcinoma		3	Wild Type	Wild Type	Wild Type	Wild Type	Wild Type	Wild Type	Wild Type	Wild Type	Wild Type	Wild Type	Wild Type	Wild Type	Mutated	Wild Type	Wild Type	Wild Type	Wild Type	Wild Type	Wild Type	Wild Type	Wild Type	Wild Type	Wild Type	Wild Type	Wild Type	Wild Type
100115	24.4225	12.878	0.998725		11.5685	Breast	Serum	Female	White	Non-Spanish; Non-Hispanic	1945	68	Never smoked				I	Breast	8	Primary	Invasive Ductal		3	Wild Type	Wild Type	Wild Type	Wild Type	Wild Type	Wild Type	Wild Type	Wild Type	Wild Type	Wild Type	Wild Type	Wild Type	Wild Type	Wild Type	Mutated	Wild Type	Wild Type	Wild Type	Wild Type	Wild Type	Wild Type	Wild Type	Wild Type	Wild Type	Wild Type	Wild Type
100270	35.86	28.575	2.49412		6.8285	Breast	Serum	Female	White	Non-Spanish; Non-Hispanic	1941	72	Never smoked	T1c	N0	M0	I	Breast	8	Primary	Invasive Ductal		2	Wild Type	Wild Type	Wild Type	Wild Type	Wild Type	Wild Type	Wild Type	Wild Type	Wild Type	Wild Type	Wild Type	Wild Type	Wild Type	Wild Type	Wild Type	Wild Type	Wild Type	Wild Type	Wild Type	Wild Type	Mutated	Wild Type	Wild Type	Wild Type	Wild Type	Wild Type
100317	17.95	12.5185	0.9997	6.045	5.7895	Breast	Serum	Female	White	Non-Spanish; Non-Hispanic	1934	79	Never smoked	T2	N1a		II	Breast	8	Primary	Invasive Ductal	NA	2	Wild Type	Wild Type	Wild Type	Wild Type	Wild Type	Wild Type	Wild Type	Wild Type	Wild Type	Wild Type	Wild Type	Wild Type	Mutated	Wild Type	Wild Type	Wild Type	Wild Type	Wild Type	Wild Type	Wild Type	Wild Type	Wild Type	Wild Type	Wild Type	Wild Type	Wild Type
100435	15.1425	18.3305	1.2152	1.369	4.423	Breast	Serum	Female	Black, African American	Non-Spanish; Non-Hispanic	1973	39	Previous smoker	T2	N0		II	Breast	9	Primary	Invasive Ductal	DCIS	2	Wild Type	Wild Type	Wild Type	Wild Type	Wild Type	Wild Type	Wild Type	Wild Type	Wild Type	Wild Type	Wild Type	Wild Type	Mutated	Wild Type	Wild Type	Wild Type	Wild Type	Wild Type	Wild Type	Wild Type	Mutated	Wild Type	Wild Type	Wild Type	Wild Type	Wild Type
102247	43.915	38.195	1.25477	11.84	16.115	Breast	Serum	Female	White	Non-Spanish; Non-Hispanic	1945	70	Never smoked	T2	N2a		III	Brain	6	Metastatic	Invasive Ductal		U	Wild Type	Wild Type	Wild Type	Wild Type	Wild Type	Wild Type	Wild Type	Wild Type	Wild Type	Wild Type	Wild Type	Wild Type	Wild Type	Wild Type	Wild Type	Wild Type	Mutated	Wild Type	Wild Type	Wild Type	Mutated	Wild Type	Wild Type	Wild Type	Wild Type	Wild Type
102318	24.46	13.217	1.9516	2.112	7.6755	Breast	Serum	Female	Black, African American	Non-Spanish; Non-Hispanic	1940	76	Never smoked	T2	N3	M0	III	Breast	5	Primary	Invasive Ductal		2	Wild Type	Wild Type	Wild Type	Wild Type	Wild Type	Wild Type	Wild Type	Wild Type	Wild Type	Wild Type	Wild Type	Wild Type	Wild Type	Wild Type	Wild Type	Wild Type	Wild Type	Wild Type	Wild Type	Wild Type	Wild Type	Wild Type	Wild Type	Wild Type	Wild Type	Wild Type
102377	21.265	22.265	2.64235	1.073	8.9985	Breast	Serum	Female	White	Non-Spanish; Non-Hispanic	1946	70	Never smoked	T1b	N0	M0	I	Breast	5	Primary	Invasive Ductal		2	Wild Type	Wild Type	Wild Type	Wild Type	Wild Type	Wild Type	Wild Type	Wild Type	Wild Type	Wild Type	Wild Type	Wild Type	Wild Type	Wild Type	Wild Type	Wild Type	Wild Type	Wild Type	Wild Type	Wild Type	Wild Type	Wild Type	Wild Type	Wild Type	Wild Type	Wild Type
102407	20.8675	12.6485	0.744925		9.0695	Breast	Serum	Female	Black, African American	Non-Spanish; Non-Hispanic	1968	47	Never smoked	T4a	N3	M0	III	Breast	6	Primary	Invasive Ductal Adenomcarcinoma		3	Wild Type	Wild Type	Wild Type	Wild Type	Wild Type	Wild Type	Wild Type	Wild Type	Wild Type	Wild Type	Wild Type	Wild Type	Wild Type	Wild Type	Wild Type	Mutated	Mutated	Wild Type	Wild Type	Wild Type	Wild Type	Wild Type	Wild Type	Wild Type	Wild Type	Wild Type
102416	37.22	31.695	1.69605	1.838	11.989	Breast	Serum	Female	White	Non-Spanish; Non-Hispanic	1940	75	Never smoked	T1b	N0		I	Breast	6	Primary	Invasive Ductal		3	Wild Type	Wild Type	Wild Type	Wild Type	Wild Type	Wild Type	Wild Type	Wild Type	Wild Type	Wild Type	Wild Type	Wild Type	Wild Type	Wild Type	Wild Type	Mutated	Wild Type	Wild Type	Wild Type	Wild Type	Mutated	Wild Type	Wild Type	Wild Type	Wild Type	Wild Type
102418	34.6	13.6705	2.84385	2.481	11.484	Breast	Serum	Female	White	Non-Spanish; Non-Hispanic	1929	87	Never smoked	T1b	N0		I	Breast	5	Primary	Invasive	DCIS	3	Wild Type	Wild Type	Wild Type	Wild Type	Wild Type	Wild Type	Wild Type	Wild Type	Wild Type	Wild Type	Wild Type	Wild Type	Wild Type	Wild Type	Wild Type	Wild Type	Mutated	Wild Type	Wild Type	Wild Type	Wild Type	Wild Type	Wild Type	Wild Type	Wild Type	Wild Type
102453	15.8925	9.0205	1.74867	1.493	5.7575	Breast	Serum	Female	White	Non-Spanish; Non-Hispanic	1959	57	Current smoker	T1c	N0	M0	I	Breast	5	Primary	Invasive Ductal		1	Wild Type	Wild Type	Wild Type	Wild Type	Wild Type	Wild Type	Wild Type	Wild Type	Wild Type	Wild Type	Wild Type	Wild Type	Wild Type	Wild Type	Wild Type	Wild Type	Wild Type	Wild Type	Wild Type	Wild Type	Wild Type	Wild Type	Wild Type	Wild Type	Wild Type	Wild Type
102471	15.025	12.135	1.54577		6.5905	Breast	Serum	Female	White	Non-Spanish; Non-Hispanic	1948	67	Previous smoker	T1c	N0	M0	I	Breast	6	Recurrence	Invasive Ductal		3	Wild Type	Wild Type	Wild Type	Wild Type	Wild Type	Wild Type	Wild Type	Wild Type	Wild Type	Wild Type	Wild Type	Wild Type	Wild Type	Wild Type	Wild Type	Mutated	Wild Type	Wild Type	Wild Type	Wild Type	Wild Type	Wild Type	Wild Type	Wild Type	Wild Type	Wild Type
102478	11.2975	14.083	1.00095	1.524	4.2939	Breast	Serum	Female	Latino	Spanish; Hispanic	1973	43	Never smoked	T2	N0	M0	II	Breast	5	Primary	Invasive Ductal		3	Wild Type	Wild Type	Wild Type	Wild Type	Wild Type	Wild Type	Wild Type	Wild Type	Wild Type	Wild Type	Wild Type	Wild Type	Wild Type	Wild Type	Wild Type	Wild Type	Wild Type	Wild Type	Wild Type	Wild Type	Mutated	Wild Type	Wild Type	Wild Type	Wild Type	Wild Type
102485	23.9125	13.701	1.19552	1.176	7.7715	Breast	Serum	Female	White	Non-Spanish; Non-Hispanic	1959	56	Current smoker	T1c	N1a	M0	III	Breast	6	Primary	Invasive Ductal		1	Wild Type	Wild Type	Wild Type	Wild Type	Wild Type	Wild Type	Wild Type	Wild Type	Wild Type	Wild Type	Wild Type	Wild Type	Wild Type	Wild Type	Wild Type	Mutated	Wild Type	Wild Type	Wild Type	Mutated	Mutated	Wild Type	Wild Type	Wild Type	Wild Type	Wild Type
102528	28.355	23.98	1.11837	3.962	12.529	Breast	Serum	Female	White	Non-Spanish; Non-Hispanic	1961	54	Previous smoker	T2	N0	M0	II	Breast	6	Primary	Invasive Ductal		3	Wild Type	Wild Type	Wild Type	Wild Type	Wild Type	Wild Type	Wild Type	Wild Type	Wild Type	Mutated	Wild Type	Wild Type	Wild Type	Wild Type	Wild Type	Mutated	Wild Type	Wild Type	Wild Type	Wild Type	Wild Type	Wild Type	Wild Type	Wild Type	Wild Type	Wild Type
102548	19.2625	16.0555	1.88502	0.9636	5.603	Breast	Serum	Female	White	Non-Spanish; Non-Hispanic	1977	38	Never smoked	T2	N0	M0	II	Breast	6	Primary	Invasive Ductal		1	Wild Type	Wild Type	Wild Type	Wild Type	Wild Type	Wild Type	Wild Type	Wild Type	Wild Type	Wild Type	Wild Type	Wild Type	Wild Type	Wild Type	Wild Type	Wild Type	Wild Type	Wild Type	Wild Type	Wild Type	Mutated	Wild Type	Wild Type	Wild Type	Wild Type	Wild Type
102687	24.6675	23.42	1.12397		12.78	Breast	Serum	Female	White	Non-Spanish; Non-Hispanic	1967	48	Never smoked	T2	N0	M0	II	Breast	6	Primary	Invasive Ductal		1	Wild Type	Wild Type	Wild Type	Wild Type	Wild Type	Wild Type	Wild Type	Wild Type	Wild Type	Wild Type	Wild Type	Wild Type	Wild Type	Wild Type	Wild Type	Wild Type	Wild Type	Wild Type	Wild Type	Wild Type	Wild Type	Wild Type	Wild Type	Wild Type	Wild Type	Wild Type
102693	25.6275	17.581	3.3675	0.9541	12.544	Breast	Serum	Female	White	Non-Spanish; Non-Hispanic	1944	72	Previous smoker	T1b	N0		I	Lymph Node	5	Primary	Adenocarcinoma		U	Wild Type	Wild Type	Wild Type	Mutated	Wild Type	Wild Type	Wild Type	Wild Type	Wild Type	Wild Type	Wild Type	Wild Type	Wild Type	Wild Type	Wild Type	Wild Type	Wild Type	Wild Type	Wild Type	Wild Type	Mutated	Wild Type	Wild Type	Wild Type	Wild Type	Wild Type
102697	21.905	17.4575	1.2334	4.994	4.2619	Breast	Serum	Female	White	Non-Spanish; Non-Hispanic	1962	53	Never smoked	T2	N0	M0	II	Breast	6	Primary	Invasive Ductal		2	Wild Type	Wild Type	Wild Type	Wild Type	Wild Type	Wild Type	Wild Type	Wild Type	Wild Type	Wild Type	Wild Type	Wild Type	Wild Type	Wild Type	Wild Type	Wild Type	Wild Type	Wild Type	Wild Type	Wild Type	Wild Type	Wild Type	Wild Type	Wild Type	Wild Type	Wild Type
102716	22.4625	10.7145	0.576725	4.721	7.086	Breast	Serum	Female	White	Non-Spanish; Non-Hispanic	1956	59	Previous smoker	T3	N1	M0	III	Breast	6	Primary	Invasive Ductal		3	Wild Type	Mutated	Wild Type	Wild Type	Wild Type	Wild Type	Wild Type	Wild Type	Wild Type	Wild Type	Wild Type	Wild Type	Wild Type	Wild Type	Wild Type	Wild Type	Wild Type	Wild Type	Wild Type	Wild Type	Wild Type	Wild Type	Wild Type	Wild Type	Wild Type	Wild Type
102745	29.8975	20.552	1.1872	1.486	10.092	Breast	Serum	Female	Black, African American	Non-Spanish; Non-Hispanic	1969	47	Current smoker	T3	N2a		III	Breast	5	Primary	Invasive Mammary		2	Wild Type	Wild Type	Wild Type	Wild Type	Wild Type	Wild Type	Wild Type	Wild Type	Mutated	Wild Type	Wild Type	Wild Type	Wild Type	Wild Type	Wild Type	Wild Type	Wild Type	Wild Type	Mutated	Wild Type	Mutated	Wild Type	Wild Type	Wild Type	Wild Type	Wild Type
102825	26.7575	22.535	1.96697	1.405	7.8335	Breast	Serum	Female	White	Non-Spanish; Non-Hispanic	1940	76	Never smoked	T2	N0	M0	II	Breast	5	Primary	Invasive Mammary		2	Wild Type	Wild Type	Wild Type	Wild Type	Wild Type	Wild Type	Wild Type	Wild Type	Wild Type	Wild Type	Wild Type	Wild Type	Wild Type	Wild Type	Wild Type	Wild Type	Wild Type	Wild Type	Wild Type	Wild Type	Wild Type	Wild Type	Wild Type	Wild Type	Wild Type	Wild Type
103308	18.655	11.4975	1.81038	1.692	7.566	Breast	Serum	Female	White	Non-Spanish; Non-Hispanic	1948	69	Previous smoker	T2	N0		II	Breast	4	Primary	Invasive Ductal		2	Wild Type	Wild Type	Wild Type	Mutated	Wild Type	Wild Type	Wild Type	Wild Type	Wild Type	Wild Type	Wild Type	Wild Type	Wild Type	Wild Type	Wild Type	Wild Type	Wild Type	Wild Type	Wild Type	Wild Type	Mutated	Wild Type	Wild Type	Wild Type	Wild Type	Wild Type
103518	27.305	11.6415	1.18887	1.361	7.1015	Breast	Serum	Female	White	Non-Spanish; Non-Hispanic	1974	42	Previous smoker	T1c	N2a		III	Breast	5	Primary	Invasive Mammary	DCIS	2	Wild Type	Wild Type	Wild Type	Wild Type	Wild Type	Wild Type	Wild Type	Wild Type	Wild Type	Wild Type	Wild Type	Wild Type	Wild Type	Wild Type	Wild Type	Wild Type	Wild Type	Wild Type	Wild Type	Wild Type	Mutated	Wild Type	Wild Type	Wild Type	Wild Type	Wild Type
103541	20.745	17.778	11.6905	1.606	10.787	Breast	Serum	Female	Black, African American	Non-Spanish; Non-Hispanic	1945	72	Previous smoker	T2	N0	M0	II	Breast	4	Primary	Invasive Mammary	Ductal	3	Wild Type	Wild Type	Mutated	Wild Type	Wild Type	Wild Type	Wild Type	Wild Type	Wild Type	Wild Type	Wild Type	Wild Type	Wild Type	Wild Type	Wild Type	Wild Type	Wild Type	Wild Type	Mutated	Wild Type	Wild Type	Wild Type	Wild Type	Wild Type	Wild Type	Wild Type
103623	22.9275	31.345	1.31743	1.024	10.904	Breast	Serum	Female	White	Non-Spanish; Non-Hispanic	1953	64	Never smoked				IV	Brain	4	Metastatic	Carcinoma		U	Wild Type	Wild Type	Wild Type	Wild Type	Wild Type	Wild Type	Wild Type	Wild Type	Wild Type	Wild Type	Wild Type	Wild Type	Wild Type	Wild Type	Wild Type	Mutated	Mutated	Wild Type	Wild Type	Wild Type	Mutated	Wild Type	Wild Type	Wild Type	Wild Type	Wild Type
103694	20.4975	15.433	0.62025	1.134	5.798	Breast	Serum	Female	White	Non-Spanish; Non-Hispanic	1984	33	Previous smoker				IV	Liver	4	Metastatic	Adenocarcinoma		U	Wild Type	Wild Type	Wild Type	Wild Type	Wild Type	Wild Type	Wild Type	Wild Type	Wild Type	Wild Type	Wild Type	Wild Type	Wild Type	Wild Type	Wild Type	Mutated	Wild Type	Wild Type	Wild Type	Wild Type	Mutated	Wild Type	Wild Type	Wild Type	Wild Type	Wild Type
103792	33.04	17.684	2.62823	2.794	10.567	Breast	Serum	Female	White	Non-Spanish; Non-Hispanic	1932	84	Previous smoker	T1c	N0	M0	I	Breast	5	Primary	Invasive Ductal		1	Wild Type	Wild Type	Wild Type	Wild Type	Wild Type	Wild Type	Wild Type	Wild Type	Wild Type	Wild Type	Wild Type	Wild Type	Wild Type	Wild Type	Wild Type	Mutated	Wild Type	Wild Type	Wild Type	Wild Type	Mutated	Wild Type	Wild Type	Wild Type	Wild Type	Wild Type
103842	15.0425	13.432	1.63253	1.739	4.7825	Breast	Serum	Female	White	Non-Spanish; Non-Hispanic	1977	40	Never smoked	T2	N1	M1	IV	Breast	4	Primary	Invasive Ductal		3	Wild Type	Wild Type	Wild Type	Wild Type	Wild Type	Wild Type	Wild Type	Wild Type	Wild Type	Wild Type	Wild Type	Wild Type	Wild Type	Wild Type	Wild Type	Wild Type	Wild Type	Wild Type	Mutated	Wild Type	Wild Type	Wild Type	Wild Type	Wild Type	Wild Type	Wild Type
103993	21.555	15.351	0.920725	0.9529	7.4255	Breast	Serum	Female	Black, African American	Non-Spanish; Non-Hispanic	1948	70	Previous smoker	T3	N1		III	Breast	3	Primary	Other	Invasive Carcinoma with Ductal	2	Wild Type	Wild Type	Wild Type	Wild Type	Wild Type	Wild Type	Wild Type	Wild Type	Wild Type	Wild Type	Wild Type	Wild Type	Wild Type	Wild Type	Wild Type	Wild Type	Wild Type	Wild Type	Wild Type	Wild Type	Wild Type	Wild Type	Wild Type	Wild Type	Wild Type	Wild Type
104415	25.325	23.705	1.31278	1.765	8.1825	Breast	Serum	Female	Black, African American	Non-Spanish; Non-Hispanic	1958	59	Previous smoker	T3	N2a		III	Breast	4	Primary	Other	Invasive Micropapillary	3	Wild Type	Wild Type	Wild Type	Wild Type	Wild Type	Mutated	Wild Type	Wild Type	Wild Type	Wild Type	Wild Type	Wild Type	Wild Type	Wild Type	Wild Type	Mutated	Wild Type	Wild Type	Wild Type	Wild Type	Mutated	Wild Type	Wild Type	Wild Type	Wild Type	Wild Type
104509	32.1325	16.9865	1.03367	1.043	14.693	Breast	Serum	Female	White	Non-Spanish; Non-Hispanic	1980	37	Never smoked				IV	Breast	4	Recurrence	Invasive Ductal	DCIS	3	Wild Type	Wild Type	Wild Type	Wild Type	Wild Type	Wild Type	Wild Type	Wild Type	Wild Type	Wild Type	Wild Type	Wild Type	Wild Type	Wild Type	Wild Type	Mutated	Wild Type	Wild Type	Mutated	Wild Type	Wild Type	Wild Type	Wild Type	Wild Type	Wild Type	Wild Type
104625	13.5625	8.845	0.7716	1.739	3.4213	Breast	Serum	Female	White	Non-Spanish; Non-Hispanic	1956	61	Never smoked	T4			III	Breast	4	Primary	Invasive Lobular		2	Wild Type	Wild Type	Wild Type	Wild Type	Wild Type	Wild Type	Wild Type	Wild Type	Wild Type	Wild Type	Wild Type	Wild Type	Wild Type	Wild Type	Wild Type	Mutated	Wild Type	Wild Type	Wild Type	Wild Type	Mutated	Wild Type	Wild Type	Wild Type	Wild Type	Wild Type
100062	18.57	8.8765	1.25758	0.5752	11.679	Lung	Serum	Male	Black, African American	Non-Spanish; Non-Hispanic	1953	60	Previous smoker	T3	N0		II	Lung	8	Primary	Squamous Cell			Wild Type	Wild Type	Wild Type	Wild Type	Wild Type	Wild Type	Wild Type	Wild Type	Wild Type	Wild Type	Wild Type	Wild Type	Wild Type	Wild Type	Wild Type	Wild Type	Wild Type	Wild Type	Wild Type	Wild Type	Mutated	Wild Type	Wild Type	Wild Type	Wild Type	Wild Type
100070	18.87	20.754	2.689		8.105	Lung	Serum	Female	White	Non-Spanish; Non-Hispanic	1941	72	Previous smoker				II	Lung	8	Primary	Adenocarcinoma			Wild Type	Wild Type	Wild Type	Wild Type	Wild Type	Wild Type	Wild Type	Wild Type	Wild Type	Wild Type	Wild Type	Wild Type	Mutated	Wild Type	Wild Type	Wild Type	Wild Type	Mutated	Wild Type	Wild Type	Wild Type	Wild Type	Wild Type	Wild Type	Wild Type	Wild Type
100217	21.855	13.4565	1.52755	1.8929	11.592	Lung	Serum	Female	White	Non-Spanish; Non-Hispanic	1946	66	Previous smoker				I	Lung	9	Primary	Adenocarcinoma			Wild Type	Wild Type	Wild Type	Wild Type	Wild Type	Wild Type	Wild Type	Wild Type	Wild Type	Wild Type	Wild Type	Wild Type	Mutated	Wild Type	Wild Type	Wild Type	Wild Type	Mutated	Wild Type	Wild Type	Wild Type	Wild Type	Wild Type	Wild Type	Wild Type	Wild Type
100241	21.3	14.6095	1.3661	0.5571	12.647	Lung	Serum	Female	White	Non-Spanish; Non-Hispanic	1945	68	Never smoked	T3	N1		III	Lung	8	Primary	Adenocarcinoma			Wild Type	Wild Type	Wild Type	Wild Type	Wild Type	Mutated	Wild Type	Mutated	Wild Type	Wild Type	Wild Type	Wild Type	Wild Type	Wild Type	Wild Type	Wild Type	Mutated	Wild Type	Wild Type	Wild Type	Wild Type	Wild Type	Wild Type	Wild Type	Wild Type	Wild Type
100552	22.705	11.1355	1.08125		9.207	Lung	Serum	Female	White	Non-Spanish; Non-Hispanic	1948	64	Current smoker				I	Lung	9	Primary	Adenocarcinoma			Wild Type	Wild Type	Wild Type	Wild Type	Wild Type	Wild Type	Wild Type	Wild Type	Wild Type	Wild Type	Wild Type	Wild Type	Mutated	Wild Type	Wild Type	Mutated	Wild Type	Wild Type	Wild Type	Wild Type	Wild Type	Wild Type	Wild Type	Wild Type	Wild Type	Wild Type
101224	21.755	12.542	1.39098	1.7961	7.8195	Lung	Serum	Male	Black, African American	Non-Spanish; Non-Hispanic	1967	47	Previous smoker				III	Lung	7	Primary	Squamous Cell			Wild Type	Wild Type	Wild Type	Wild Type	Wild Type	Wild Type	Wild Type	Wild Type	Wild Type	Wild Type	Wild Type	Wild Type	Wild Type	Wild Type	Wild Type	Wild Type	Wild Type	Wild Type	Wild Type	Wild Type	Wild Type	Wild Type	Wild Type	Wild Type	Wild Type	Wild Type
101840	31.94	23.74	1.0176	0.75345	10.0755	Lung	Serum	Female	White	Non-Spanish; Non-Hispanic	1947	68	Previous smoker				I	Lung	6	Primary	Adenocarcinoma			Wild Type	Wild Type	Wild Type	Wild Type	Wild Type	Wild Type	Wild Type	Wild Type	Wild Type	Wild Type	Wild Type	Wild Type	Wild Type	Wild Type	Wild Type	Wild Type	Wild Type	Mutated	Wild Type	Wild Type	Wild Type	Wild Type	Wild Type	Wild Type	Wild Type	Wild Type
101852	22.93	23.572	0.495075	0.75515	11.0865	Lung	Serum	Male	White	Non-Spanish; Non-Hispanic	1965	49	Previous smoker				I	Lung	7	Primary	Adenocarcinoma			Wild Type	Wild Type	Wild Type	Wild Type	Wild Type	Wild Type	Wild Type	Wild Type	Wild Type	Wild Type	Wild Type	Wild Type	Wild Type	Wild Type	Wild Type	Mutated	Wild Type	Wild Type	Wild Type	Wild Type	Wild Type	Mutated	Wild Type	Wild Type	Wild Type	Wild Type
101881	28.215	21.287	0.976075	1.78105	12.056	Lung	Serum	Female	White	Non-Spanish; Non-Hispanic	1953	62	Previous smoker				I	Lung	6	Primary	Adenocarcinoma			Wild Type	Wild Type	Wild Type	Wild Type	Mutated	Wild Type	Wild Type	Wild Type	Wild Type	Wild Type	Wild Type	Mutated	Wild Type	Wild Type	Wild Type	Mutated	Wild Type	Wild Type	Wild Type	Wild Type	Wild Type	Wild Type	Wild Type	Wild Type	Mutated	Wild Type
101901	18.105	9.0945	1.55543	1.31245	9.671	Lung	Serum	Male	White	Non-Spanish; Non-Hispanic	1949	65	Previous smoker				III	Lung	7	Primary	Adenocarcinoma			Wild Type	Wild Type	Wild Type	Wild Type	Wild Type	Wild Type	Wild Type	Wild Type	Wild Type	Wild Type	Wild Type	Wild Type	Wild Type	Wild Type	Wild Type	Wild Type	Wild Type	Wild Type	Wild Type	Wild Type	Wild Type	Wild Type	Wild Type	Wild Type	Wild Type	Wild Type
101946	20.415	17.855	1.6224		6.134	Lung	Serum	Male	White	Non-Spanish; Non-Hispanic	1941	73	Previous smoker				II	Lung	7	Primary	Squamous Cell			Wild Type	Wild Type	Wild Type	Wild Type	Wild Type	Mutated	Wild Type	Wild Type	Wild Type	Wild Type	Wild Type	Wild Type	Wild Type	Wild Type	Wild Type	Wild Type	Wild Type	Wild Type	Wild Type	Wild Type	Wild Type	Mutated	Wild Type	Wild Type	Wild Type	Wild Type
102045	13.405	9.1215	1.05323		6.614	Lung	Serum	Male	White	Non-Spanish; Non-Hispanic	1948	67	Previous smoker				IV	Brain	6	Metastatic	Large Cell			Wild Type	Wild Type	Wild Type	Wild Type	Wild Type	Wild Type	Wild Type	Wild Type	Wild Type	Wild Type	Wild Type	Wild Type	Wild Type	Wild Type	Wild Type	Mutated	Mutated	Mutated	Wild Type	Wild Type	Wild Type	Wild Type	Wild Type	Wild Type	Wild Type	Wild Type
102115	28.275	18.039	4.3545	0.58825	8.907	Lung	Serum	Male	White	Non-Spanish; Non-Hispanic	1947	68	Previous smoker				III	Lung	6	Primary	Squamous Cell			Wild Type	Wild Type	Wild Type	Wild Type	Wild Type	Wild Type	Wild Type	Wild Type	Wild Type	Wild Type	Wild Type	Wild Type	Wild Type	Wild Type	Wild Type	Mutated	Wild Type	Wild Type	Wild Type	Wild Type	Wild Type	Wild Type	Wild Type	Wild Type	Wild Type	Wild Type
102250	16.385	4.522	1.96952		5.294	Lung	Serum	Male	White	Non-Spanish; Non-Hispanic	1954	62	Current smoker	T2b	N0	M0	II	Lung	5	Primary	Squamous Cell			Wild Type	Wild Type	Wild Type	Wild Type	Wild Type	Wild Type	Wild Type	Wild Type	Wild Type	Wild Type	Wild Type	Wild Type	Wild Type	Wild Type	Wild Type	Mutated	Wild Type	Wild Type	Wild Type	Wild Type	Wild Type	Wild Type	Wild Type	Wild Type	Wild Type	Wild Type
102359	33.185	24.675	3.802	1.7194	9.557	Lung	Serum	Male	White	Non-Spanish; Non-Hispanic	1943	73	Previous smoker	T3	N1	M0	III	Lung	5	Primary	Squamous Cell			Wild Type	Wild Type	Wild Type	Wild Type	Wild Type	Wild Type	Wild Type	Wild Type	Wild Type	Wild Type	Wild Type	Wild Type	Wild Type	Wild Type	Wild Type	Mutated	Wild Type	Wild Type	Wild Type	Wild Type	Mutated	Wild Type	Wild Type	Wild Type	Wild Type	Wild Type
102369	29.825	21.784	2.61315	2.0895	12.498	Lung	Serum	Male	White	Non-Spanish; Non-Hispanic	1958	58	Current smoker	T2b	N0	M1	IV	Lung	5	Primary	Large Cell			Wild Type	Wild Type	Wild Type	Wild Type	Wild Type	Wild Type	Wild Type	Wild Type	Wild Type	Wild Type	Wild Type	Wild Type	Wild Type	Wild Type	Wild Type	Mutated	Wild Type	Wild Type	Wild Type	Wild Type	Wild Type	Wild Type	Wild Type	Wild Type	Wild Type	Wild Type
102372	39.005	23.248	1.97025	2.331	9.106	Lung	Serum	Female	Black, African American	Non-Spanish; Non-Hispanic	1949	67	Previous smoker	T3			IV	Lung	5	Primary	Adenocarcinoma			Wild Type	Wild Type	Wild Type	Wild Type	Wild Type	Wild Type	Wild Type	Wild Type	Wild Type	Wild Type	Wild Type	Wild Type	Wild Type	Wild Type	Wild Type	Wild Type	Wild Type	Wild Type	Wild Type	Wild Type	Wild Type	Wild Type	Wild Type	Wild Type	Wild Type	Mutated
102375	15.37	12.4055	1.1922		3.7925	Lung	Serum	Male	White	Non-Spanish; Non-Hispanic	1953	62	Previous smoker	T2a	N2	M0	III	Lung	6	Primary	Adenocarcinoma			Wild Type	Wild Type	Wild Type	Wild Type	Wild Type	Wild Type	Wild Type	Wild Type	Wild Type	Wild Type	Wild Type	Wild Type	Wild Type	Wild Type	Wild Type	Wild Type	Wild Type	Wild Type	Wild Type	Wild Type	Wild Type	Wild Type	Wild Type	Wild Type	Wild Type	Wild Type
102387	83.685	37.82	5.07475	0.66505	26.003	Lung	Serum	Female	Black, African American	Non-Spanish; Non-Hispanic	1958	57	Previous smoker	T2a	N1	M0	II	Lung	6	Primary	Squamous Cell			Wild Type	Wild Type	Wild Type	Wild Type	Wild Type	Wild Type	Wild Type	Wild Type	Wild Type	Wild Type	Wild Type	Wild Type	Wild Type	Wild Type	Wild Type	Wild Type	Mutated	Wild Type	Wild Type	Wild Type	Wild Type	Mutated	Wild Type	Wild Type	Wild Type	Wild Type
102411	45.76	12.543	4.6105	0.8284	12.676	Lung	Serum	Male	White	Non-Spanish; Non-Hispanic	1947	68	Previous smoker	T2a	N1	M0	II	Lung	6	Primary	Squamous Cell			Wild Type	Wild Type	Wild Type	Wild Type	Wild Type	Wild Type	Wild Type	Wild Type	Wild Type	Wild Type	Wild Type	Wild Type	Wild Type	Wild Type	Wild Type	Wild Type	Mutated	Wild Type	Wild Type	Wild Type	Wild Type	Mutated	Wild Type	Wild Type	Wild Type	Wild Type
102452	25.485	15.061	1.37348		9.471	Lung	Serum	Female	White	Non-Spanish; Non-Hispanic	1947	68	Previous smoker	T3	N1	M0	III	Lung	6	Primary	Adenocarcinoma			Wild Type	Wild Type	Wild Type	Wild Type	Wild Type	Wild Type	Wild Type	Wild Type	Wild Type	Wild Type	Wild Type	Wild Type	Wild Type	Wild Type	Wild Type	Wild Type	Wild Type	Wild Type	Wild Type	Wild Type	Wild Type	Wild Type	Wild Type	Wild Type	Wild Type	Wild Type
102510	32.34	13.347	0.420475	1.0601	12.73	Lung	Serum	Female	White	Non-Spanish; Non-Hispanic	1963	52	Current smoker	T1b	N0		I	Lung	6	Primary	Adenocarcinoma			Wild Type	Wild Type	Wild Type	Wild Type	Wild Type	Wild Type	Wild Type	Wild Type	Wild Type	Wild Type	Wild Type	Wild Type	Wild Type	Wild Type	Wild Type	Wild Type	Wild Type	Mutated	Wild Type	Wild Type	Wild Type	Wild Type	Wild Type	Wild Type	Wild Type	Wild Type
102621	27.76	23.3095	2.853	1.12815	9.625	Lung	Serum	Female	White	Non-Spanish; Non-Hispanic	1944	72	Current smoker	T4	N1		III	Lung	5	Primary	Adenocarcinoma			Wild Type	Wild Type	Wild Type	Wild Type	Wild Type	Wild Type	Wild Type	Wild Type	Wild Type	Wild Type	Wild Type	Wild Type	Wild Type	Wild Type	Wild Type	Mutated	Wild Type	Wild Type	Wild Type	Wild Type	Wild Type	Wild Type	Wild Type	Mutated	Wild Type	Wild Type
102624	19.23	16.3235	0.945425	1.35195	6.326	Lung	Serum	Male	Black, African American	Non-Spanish; Non-Hispanic	1951	64	Previous smoker	T2a	N0	M0	II	Lung	6	Primary	Adenocarcinoma			Wild Type	Wild Type	Wild Type	Wild Type	Wild Type	Wild Type	Wild Type	Mutated	Wild Type	Wild Type	Wild Type	Wild Type	Wild Type	Wild Type	Wild Type	Mutated	Wild Type	Wild Type	Wild Type	Wild Type	Wild Type	Wild Type	Wild Type	Wild Type	Wild Type	Wild Type
102660	47.765	16.675	2.66995	1.7938	8.831	Lung	Serum	Male	White	Non-Spanish; Non-Hispanic	1948	68	Current smoker	T2b	N0		II	Lung	5	Primary	Squamous Cell			Wild Type	Wild Type	Wild Type	Wild Type	Wild Type	Wild Type	Wild Type	Wild Type	Wild Type	Wild Type	Wild Type	Wild Type	Wild Type	Wild Type	Wild Type	Wild Type	Mutated	Wild Type	Wild Type	Wild Type	Wild Type	Wild Type	Wild Type	Wild Type	Wild Type	Wild Type
102704	34.4	25.915	0.43005	0.5718	20.522	Lung	Serum	Female	White	Non-Spanish; Non-Hispanic	1937	79	Previous smoker	T1b	N0		I	Lung	5	Primary	Adenocarcinoma			Wild Type	Wild Type	Wild Type	Wild Type	Wild Type	Wild Type	Wild Type	Wild Type	Wild Type	Wild Type	Mutated	Wild Type	Wild Type	Wild Type	Wild Type	Wild Type	Wild Type	Wild Type	Wild Type	Wild Type	Wild Type	Wild Type	Wild Type	Wild Type	Wild Type	Wild Type
102900	40.335	13.947	2.00488	1.41	6.5845	Lung	Serum	Male	White	Non-Spanish; Non-Hispanic	1949	67	Previous smoker	T3	N1	M0	III	Lung	5	Primary	Squamous Cell			Wild Type	Wild Type	Wild Type	Wild Type	Wild Type	Wild Type	Wild Type	Wild Type	Wild Type	Wild Type	Wild Type	Wild Type	Wild Type	Wild Type	Wild Type	Wild Type	Mutated	Wild Type	Wild Type	Wild Type	Wild Type	Wild Type	Mutated	Wild Type	Wild Type	Wild Type
103149	42.35	29.785	2.57675	2.538	13.315	Lung	Serum	Male	Black, African American	Non-Spanish; Non-Hispanic	1954	62	Previous smoker	T1	N0	M0	I	Lung	5	Primary	Adenocarcinoma			Wild Type	Wild Type	Wild Type	Wild Type	Wild Type	Wild Type	Wild Type	Wild Type	Wild Type	Wild Type	Wild Type	Wild Type	Wild Type	Wild Type	Wild Type	Wild Type	Wild Type	Wild Type	Wild Type	Wild Type	Mutated	Wild Type	Wild Type	Wild Type	Wild Type	Wild Type
103301	20.73	22.905	1.13718		9.317	Lung	Serum	Female	Black, African American	Non-Spanish; Non-Hispanic	1948	68	Never smoked	T2	N2	M1	IV	Lung	5	Primary	Adenocarcinoma			Wild Type	Wild Type	Wild Type	Wild Type	Wild Type	Wild Type	Mutated	Wild Type	Wild Type	Wild Type	Wild Type	Wild Type	Wild Type	Wild Type	Wild Type	Mutated	Wild Type	Wild Type	Wild Type	Wild Type	Wild Type	Wild Type	Wild Type	Wild Type	Wild Type	Wild Type
103338	21.725	28.075	1.67015	0.8426	7.3145	Lung	Serum	Female	White	Non-Spanish; Non-Hispanic	1939	77	Current smoker	T2a	N2	M1	IV	Brain	5	Metastatic	Adenocarcinoma			Wild Type	Wild Type	Mutated	Mutated	Wild Type	Wild Type	Wild Type	Wild Type	Wild Type	Wild Type	Wild Type	Wild Type	Wild Type	Wild Type	Wild Type	Mutated	Mutated	Mutated	Wild Type	Wild Type	Wild Type	Wild Type	Wild Type	Wild Type	Mutated	Mutated
103442	28.725	18.472	1.23802	0.6513	9.401	Lung	Serum	Male	White	Non-Spanish; Non-Hispanic	1940	76	Previous smoker	T1a	N1	M0	II	Lung	5	Primary	Squamous Cell			Wild Type	Wild Type	Wild Type	Wild Type	Wild Type	Wild Type	Wild Type	Wild Type	Wild Type	Wild Type	Wild Type	Wild Type	Wild Type	Wild Type	Wild Type	Mutated	Wild Type	Wild Type	Mutated	Wild Type	Wild Type	Wild Type	Wild Type	Wild Type	Wild Type	Wild Type
103536	17.08	13.4475	1.35075	4.345	4.9155	Lung	Serum	Male	White	Non-Spanish; Non-Hispanic	1960	57	Current smoker	T1a	N0		I	Brain	4	Metastatic	Adenocarcinoma			Wild Type	Wild Type	Wild Type	Wild Type	Wild Type	Wild Type	Wild Type	Wild Type	Wild Type	Wild Type	Wild Type	Wild Type	Wild Type	Wild Type	Wild Type	Mutated	Wild Type	Wild Type	Mutated	Wild Type	Wild Type	Wild Type	Wild Type	Wild Type	Wild Type	Wild Type
103815	16.795	16.212	1.64853	0.7732	7.1555	Lung	Serum	Male	Latino	Spanish; Hispanic	1964	53	Previous smoker	T1b	N0		I	Lung	4	Primary	Adenocarcinoma			Wild Type	Wild Type	Wild Type	Wild Type	Wild Type	Wild Type	Wild Type	Wild Type	Wild Type	Wild Type	Wild Type	Wild Type	Wild Type	Mutated	Mutated	Wild Type	Wild Type	Wild Type	Wild Type	Wild Type	Wild Type	Wild Type	Wild Type	Wild Type	Wild Type	Wild Type
103845	18.905	18.6315	0.98695	0.6514	4.9735	Lung	Serum	Male	Black, African American	Non-Spanish; Non-Hispanic	1952	65	Current smoker	T3	N1		III	Lung	4	Primary	Adenocarcinoma			Wild Type	Wild Type	Wild Type	Wild Type	Wild Type	Wild Type	Wild Type	Wild Type	Wild Type	Wild Type	Wild Type	Wild Type	Wild Type	Wild Type	Wild Type	Wild Type	Wild Type	Wild Type	Wild Type	Wild Type	Mutated	Wild Type	Wild Type	Wild Type	Wild Type	Wild Type
103894	23.435	23.938	1.56185	1.04375	7.773	Lung	Serum	Female	White	Non-Spanish; Non-Hispanic	1944	74	Current smoker	T2b	N0		II	Lung	3	Primary	Squamous Cell			Mutated	Wild Type	Wild Type	Wild Type	Wild Type	Wild Type	Wild Type	Wild Type	Wild Type	Wild Type	Wild Type	Wild Type	Wild Type	Wild Type	Wild Type	Wild Type	Wild Type	Wild Type	Wild Type	Wild Type	Wild Type	Wild Type	Wild Type	Wild Type	Wild Type	Wild Type
103954	18.285	20.343	1.91205	0.70165	10.6315	Lung	Serum	Male	White	Non-Spanish; Non-Hispanic	1950	67	Previous smoker	T2a	N1	M1	IV	Lung	4	Primary	Adenocarcinoma			Wild Type	Wild Type	Wild Type	Wild Type	Wild Type	Wild Type	Wild Type	Wild Type	Wild Type	Wild Type	Wild Type	Wild Type	Wild Type	Wild Type	Wild Type	Mutated	Wild Type	Mutated	Wild Type	Wild Type	Wild Type	Wild Type	Wild Type	Wild Type	Mutated	Wild Type
104397	16.275	11.3005	3.2035	0.78455	7.5505	Lung	Serum	Female	Black, African American	Non-Spanish; Non-Hispanic	1952	65	Current smoker	T1c	N0		IV	Lung	4	Primary	Adenocarcinoma			Wild Type	Wild Type	Wild Type	Wild Type	Mutated	Wild Type	Wild Type	Wild Type	Wild Type	Wild Type	Wild Type	Wild Type	Wild Type	Wild Type	Wild Type	Wild Type	Wild Type	Wild Type	Wild Type	Wild Type	Wild Type	Wild Type	Wild Type	Wild Type	Wild Type	Wild Type
104473	19.19	6.553	3.108	1.5706	8.0915	Lung	Serum	Male	White	Non-Spanish; Non-Hispanic	1958	60	Current smoker	T1b	N0		IV	Lung	3	Primary	Squamous Cell			Wild Type	Wild Type	Wild Type	Wild Type	Wild Type	Wild Type	Wild Type	Wild Type	Wild Type	Wild Type	Wild Type	Wild Type	Wild Type	Wild Type	Wild Type	Wild Type	Wild Type	Wild Type	Wild Type	Wild Type	Wild Type	Wild Type	Wild Type	Wild Type	Wild Type	Wild Type
104475	35.36		1.86285	45.71	26.643	Lung	Serum	Female	White	Non-Spanish; Non-Hispanic	1947	70	Never smoked	T2a	N1		IV	Lung	4	Primary	Adenocarcinoma			Wild Type	Wild Type	Wild Type	Wild Type	Wild Type	Wild Type	Wild Type	Wild Type	Wild Type	Wild Type	Wild Type	Wild Type	Wild Type	Wild Type	Mutated	Mutated	Wild Type	Wild Type	Wild Type	Wild Type	Wild Type	Wild Type	Wild Type	Wild Type	Wild Type	Wild Type
[truncated: 41 more columns]
